# Supplementary material for: Assessing the Risk of Type 2 Diabetes Among University Employees in Kuwait: A Cross-Sectional Study
Source: Int J Environ Res Public Health. 2026 Apr 2;23(4):455. doi: 10.3390/ijerph23040455 (PMC13115712; doi:10.3390/ijerph23040455)
Supplement: Supplementary file 1 [file ijerph-23-00455-s001.zip]

Archive with 9 entries (8 files):
- Supplementary 1 Table S1 Data Collection Questionnaire.pdf
- Supplementary 2 Table S2 Association between participant characteristics and 10-year risk for developing Type 2 diabetes among Kuwait university employees (n=407) .pdf
- Supplementary 3 Table S3 Sensitivity analysis using multivariable logistic regression with a ≥9 FINDRISC threshold (n=407)..pdf
- Supplementary 4 Dataset S1.dta
- __MACOSX/
- __MACOSX/._Supplementary 1 Table S1 Data Collection Questionnaire.docx
- __MACOSX/._Supplementary 2 Table S2 Association between participant characteristics and 10-year risk for developing Type 2 diabetes among Kuwait university employees (n=407) .docx
- __MACOSX/._Supplementary 3 Table S3 Sensitivity analysis using multivariable logistic regression with a ≥9 FINDRISC threshold (n=407)..docx
- __MACOSX/._Supplementary 4 Dataset S1.dta
